# Supplementary material for: The Promoter Analysis of VvPR1 Gene: A Candidate Gene Identified through Transcriptional Profiling of Methyl Jasmonate Treated Grapevine (Vitis vinifera L.)
Source: Plants (Basel). 2022 Jun 9;11(12):1540. doi: 10.3390/plants11121540 (PMC9227488; doi:10.3390/plants11121540)
Supplement: Supplementary file 1 [file plants-11-01540-s001.zip]

Archive with 1 entries (1 files):
- plants-1734690-supplementary.pdf
